# Supplementary material for: Identification of selective hepatitis delta virus ribozyme inhibitors by high-throughput screening of small molecule libraries
Source: JHEP Rep. 2022 Dec 17;5(3):100652. doi: 10.1016/j.jhepr.2022.100652 (PMC9871325; doi:10.1016/j.jhepr.2022.100652)
Supplement: Multimedia component 4 [file mmc4.xlsx]

## Sheet: table Supplementary
IUPAC name	CAS number	M.W. (g/mol)	Z-score (Mean)	Information
ApexBio/Prestwick library
Target : Autophagy
Flubendazole	31430-15-6	313.28	5.95034	Autophagy activator
Sinomenine Hydrochloride	6080-33-7	365.85	8.10404	Immunology & Inflammation related,Autophagy
Target : Apoptosis
Tasisulam	519055-62-0	415.11	6.01117	Caspase
Birinapant (TL32711)	1260251-31-7	806.94	6.60306	IAP: Potent XIAP/cIAP1 antagonist
Target : MMP
Doxycycline HCl	10592-13-9	480.9	7.98964	MMP, Tetracycline antibiotic
Batimastat (BB-94)	130370-60-4	477.64	7.91906	MMP inhibitor
Target : Vitamin
Amprolium HCl	137-88-2	315.24	5.03079	Vitamin: Thiamin antagonist/coccidiostat
Methylcobalamin	13422-55-4	1344.38	7.63956	a form of vitamin B12
Target : DNA/RNA synthesis
Clofarabine	123318-82-1	303.68	5.22218	DNA Synthesis: Antimetabolite,inhibit DNA polymerase and ribonucleotide reductase
5-Methoxypsoralen	484-20-8	216.19	8.48781	DNA/RNA Synthesis
Azaguanine-8	134-58-7	152.11	7.05978	Purine analogs
Target : Haemostasis
Triflusal	322-79-2	248.16	7.2075	COX: COX inhibitor
(+)-Catechin hydrate	225937-10-0	308.28	5.05212	COX: COX-1 inhibitor
Ethamsylate	2624-44-4	263.31	6.24124	Prostaglandin Receptor: Haemostatic drug
Target : Ion channel/ transporter
Dibucaine (Cinchocaine) HCl	61-12-1	379.92	12.8328	Sodium Channel inhibitor
Caffeic acid	331-39-5	180.15	7.57712	inhibitor of both TRPV1 ion channel and 5-Lipoxygenase (5-LO)
Reserpine hydrochloride	16994-56-2	645.14	6.06913	Monoamine transporter: Blocker of VMAT
Lesinurad	878672-00-5	404.28	7.29627	URAT1 inhibitor
Target : Antivirals
Ledipasvir	1256388-51-8	889	9.57393	HCV NS5A protein inhibitor
Daclatasvir (BMS-790052)	1214735-16-6	738.88	18.0518	HCV NS5A inhibitor
S/GSK1349572	1051375-16-6	419.4	6.46823	HIV integrase inhibitor, novel and potent
Amprenavir (agenerase)	161814-49-9	505.63	5.01019	HIV-1 protease inhibitor
Target : Proteasome
Bortezomib (PS-341)	179324-69-7	384.24	53.1314
CEP-18770	847499-27-8	413.3	35.2287	Proteasome inhibitor
Carfilzomib (PR-171)	868540-17-4	719.91	25.5765	Proteasome inhibitor,epoxomicin analog
MLN9708	1201902-80-8	517.1	17.2284	Proteasome inhibitor
Target : Microtubule /Tubulin
Colchicine	64-86-8	399.44	23.9326	Tubulin Inhibitor
Vincristine	2068-78-2	923.04	23.0787	Microtubule disrupter,antitumor agent
Monomethyl auristatin E	474645-27-7	717.98	14.3	Microtubule/Tubulin
Mebendazole	31431-39-7	295.3	12.2074	Microtubule/Tubulin: broad-spectrum anthelmintic that inhibits intestinal microtubule synthesis
Paclitaxel (Taxol)	33069-62-4	853.91	10.0438	Microtubule/Tubulin: Antineoplastic agent
Griseofulvin	126-07-8	352.77	7.88889	Microtubule/Tubulin: Microtubule associated inhibitor
Target : Topoisomerase
Teniposide	29767-20-2	656.7	11.1581	Topoisomerase inhibitor
Podophyllotoxin	518-28-5	414.41	10.8678	Topoisomerase inhibitor
Camptothecin	7689-03-04	348.35	8.62402	Topoisomerase inhibitor
Irinotecan HCl Trihydrate	136572-09-3	677.18	8.59906	Topoisomerase 1 inhibitor
Ellagic acid	476-66-4	302.19	6.27098	Casein kinase 2 (CK2) inhibitor
Genistein	446-72-0	270.24	5.73202	ER agonist
Target : HDAC
Pracinostat (SB939)	929016-96-6	358.48	42.9776	HDAC: Pan-HDAC inhibitor
PCI-24781 (CRA-024781)	783355-60-2	397.42	35.1741	HDAC: Pan-HDAC inhibitor
CUDC-101	1012054-59-9	434.49	26.4846	HDAC: Multitargeted HDAC inhibitor
Entinostat (MS-275,SNDX-275)	209783-80-2	376.4	13.151	HDAC: HDAC1 and HDAC3 inhibitor
Vorinostat (SAHA, MK0683)	149647-78-9	264.3	12.4062	HDAC: HDAC inhibitor
Belinostat (PXD101)	414864-00-9	318.35	6.81396	HDAC: Hydroxamate-type HDAC inhibitor
Target : Reductases
Fluvastatin	93957-54-1	411.47	11.9928	HMGCR inhibitor
Lovastatin	75330-75-5	404.54	10.2296	HMG-CoA reductase inhibitor
Atorvastatin Calcium	134523-03-8	1155.34	9.17667	HMG-CoA reductase inhibitor
Fluvastatin Sodium	93957-55-2	433.45	7.93561	HMG-CoA reductase inhibitor
Rosuvastatin	287714-41-4	481.54	7.34358	Competitive inhibitor of HMG-CoA reductase
Rosuvastatin Calcium	147098-20-2	1001.14	7.51018	RAAS: HMG-CoA reductase inhibitor
Dutasteride	164656-23-9	528.53	9.00212	5-alpha-reductase inhibitor
Epalrestat	82159-09-9	319.4	6.97197	aldose reductase inhibitor
Target : Kinases
LEE011	1211441-98-3	434.54	7.4854	Cyclin-Dependent Kinases: CDK4/6 inhibitor
Baricitinib phosphate	1187595-84-1	469.41	38.2587	JAK: JAK1/JAK2 inhibitor
Baricitinib (LY3009104, INCB028050)	1187594-09-7	371.42	16.1368	JAK: JAK1/JAK2 inhibitor,selective orally bioavailable
Ruxolitinib phosphate	1092939-17-7	404.36	9.21312	JAK: JAK1/JAK2 inhibitor
CAL-101 (Idelalisib, GS-1101)	870281-82-6	415.43	11.5852	PI3K: PI3K inhibitor
GSK2126458	1086062-66-9	505.5	5.67397	mTOR: PI3K/mTOR inhibitor
LY2228820	862507-23-1	612.74	6.85718	p38: P38 MAP kinase inhibitor
Rigosertib (ON-01910,Estybon)	1225497-78-8	473.47	10.6392	PLK: Plk1 inhibitor
GS-9973	1229208-44-9	411.46	11.7836	Spleen Tyrosine Kinase (Syk) :Syk inhibitor, orally bioavailable and selective
Target : PDE
Tadalafil	171596-29-5	389.4	43.9961	PDE5 inhibitor
Vardenafil HCl Trihydrate	330808-88-3	579.11	23.4805	PDE
Anagrelide HCl	58579-51-4	292.55	11.7348	Thrombocytopenic agent
Pimobendan	74150-27-9	334.37	10.6927	Selective PDE3 inhibitor.Ca2+ channel sensitizer
Vardenafil	224785-90-4	488.6	9.27441	PDE5 inhibitor
Milrinone	78415-72-2	211.22	7.38472	PDE-3 inhibitor
Roflumilast	162401-32-3	403.21	7.31801	PDE-4 inhibitor
Avanafil	330784-47-9	483.95	7.31533	PDE5 inhibitor
Ibudilast	50847-11-5	230.3	7.13507	PDE4 inhibitor
Target : Antimicrobials
Anidulafungin	166663-25-8	1140.24	15.0722	Antibiotic-Antifungal drug
Doripenem Hydrate	364622-82-2	438.52	7.57791	Antibiotic-Injectable antibiotic,ultra-broad spectrum
Albendazole	54965-21-8	265.33	6.92136	Antibiotic-treatment of a variety of parasitic worm infestations
Broxyquinoline	521-74-4	302.95	33.0308	Anti-infection: Antiprotozoal agent
Chloroxine	773-76-2	214.05	11.8956	Anti-infection: synthetic antibacterial compound
Lomefloxacin HCl	98079-52-8	387.81	10.6455	Anti-infection: Fluoroquinolone antibiotic
Paromomycin Sulfate	1263-89-4	713.71	9.74986	Anti-infection: Aminoglycoside antibiotic
Ethacridine lactate monohydrate	6402-23-9	361.39	8.57144	Anti-infection: Antiseptic agent
Ampicillin Trihydrate	7177-48-2	403.45	8.32569	Anti-infection: β-lactam antibiotic
Colistin Sulfate	1264-72-8	1253.51	6.48173	Anti-infection: Cationic polypeptide antibiotic
Resorcinol	108-46-3	110.11	5.7845	Anti-infection
Daptomycin	103060-53-3	1620.67	5.1971	Calcium-dependent antibiotic
Fenbendazole	43210-67-9	299.35	11.6704	For pinworm treatment in animals
Diminazene Aceturate	908-54-3	515.52	11.2693	anti-trypanosome agent for livestock.
Micafungin sodium	208538-73-2	1292.26	6.96949	Inhibitor of β-(1,3)-D-glucan synthesis;fungicide
Target : Receptors
Ziprasidone	146939-27-7	412.94	20.5017	5-HT Receptor: 5-HT (serotonin)/dopamine receptor antagonist
Ziprasidone hydrochloride monohydrate	138982-67-9	467.41	11.7618	5-HT Receptor: 5-HT (serotonin)/dopamine receptor antagonist
Vilazodone Hydrochloride	163521-08-2	477.99	7.68498	5-HT Receptor: Combined SSRI and 5-HT1A receptor partial agonist
Sumatriptan Succinate	103628-48-4	413.49	5.29753	5-HT Receptor: 5-HT1 receptor agonist
Pregnenolone	145-13-1	316.48	6.44288	AChR: steroid hormone
Hyoscyamine	101-31-5	289.37	5.88271	AChR: AChR inhibitor
Epinephrine Bitartrate	51-42-3	333.29	7.46174	Adrenergic Receptor: Adrenergic receptor agonist
Noradrenaline bitartrate monohydrate	108341-18-0	337.28	6.91827	Adrenergic Receptor: Adrenergic receptor agonist
Terazosin HCl	70024-40-7	459.92	6.32377	Adrenergic Receptor: Selective α1-adrenoceptor antagonist
Scopine	498-45-3	155.19	6.31498	Adrenergic Receptor: α1-adrenergic receptor agonist
LCZ696	936623-90-4	956.99	10.8228	Angiotensin Receptor: A first in class ARNi (angiotensin receptor neprilysin inhibitor)
Angiotensin II	4474-91-3	1046.2	8.12251	Angiotensin Receptor
Pergolide mesylate	66104-23-2	410.59	8.21188	Dopamine Receptor: Dopaminergic agonist
Pramipexole 2HCl Monohydrate	191217-81-9	302.26	6.17362	Dopamine Receptor: Novel non-ergoline dopamine receptor agonist
Erlotinib Hydrochloride	183319-69-9	429.91	11.1141	EGFR: Selective EGFR inhibitor
Macitentan	441798-33-0	588.27	5.21419	Endothelin Receptor: Endothelin (ET)(A) and ET(B) receptor antagonist
Estrone	53-16-7	270.37	5.2296	Estrogen/progestogen Receptor: Estrogenic hormone
Baicalin	21967-41-9	446.37	11.1758	GABA Receptor
Cetrorelix	120287-85-6	1431.04	12.4768	GNRH Receptor: gonadotropin-releasing hormone (GnRH) antagonist
Brompheniramine hydrogen maleate	980-71-2	435.31	5.77196	Histamine Receptor: Histamine H1 receptors antagonist
Fruquintinib(HMPL-013)	1194506-26-7	393.39	5.55702	VEGFR
Axitinib (AG 013736)	319460-85-0	386.47	5.11906	VEGFR: VEGFR1/ c-Kit inhibitor
AXL1717	477-47-4	414.41	5.48203	IGF1R
Acitretin	55079-83-9	326.43	21.832	RAR/RXR: Metabolite of etretinate
Adapalene	106685-40-9	412.52	9.22672	RARβ and RARγ agonist
Tiratricol	51-24-1	621.93	6.53363	thyroid hormone analogue
Liothyronine Sodium	55-06-1	672.96	5.08826	Potent agonist of both thyroid hormone receptors TRα and TRβ
Halcinonide	3093-35-4	454.96	6.35953	Smo: Anti-inflammatory agent
Target : Others
NAD+	53-84-9	663.43	9.59531	coenzyme composed of ribosylnicotinamide 5'-diphosphate coupled to adenosine 5'-phosphate by pyrophosphate linkage
cis-aconitate	585-84-2	174.11	8.06939	intermediate in the tricarboxylic acid cycle produced by the dehydration of citric acid.
Monobenzone	103-16-2	200.23	7.89187	Skin depigmenting agent
Amygdalin	29883-15-6	457.42	7.01222	plant glucoside
Panaxtriol	32791-84-7	476.39	5.88552	natural product that can relieve myelosuppression induced by radiation injury.
Terephthalic acid	100-21-0	166.13	5.42466	Terephthalic acid is one isomer of the three phthalic, a precursor to the polyester PET, used to make clothing and plastic bottles
N-acetyl-D-Glucosamine	7512-17-6	221.21	5.30524	monosaccharide derivative of glucose.
MK-4827	1038915-60-4	320.39	30.9096	PARP:PARP-1/-2 inhibitor,potent and selective
Amodiaquine dihydrochloride dihydrate	6398-98-7	464.81	15.9773	Transferase:histamine N-methyl transferase inhibitor
Anastrozole	120511-73-1	293.37	7.78464	Aromatase inhibitor
Posaconazole	171228-49-2	700.78	10.1636	Sterol C14ɑ demethylase inhibitor
Ganetespib (STA-9090)	888216-25-9	364.4	13.2911	Hsp90 inhibitor,non-geldanamycin
Dibutyryl-cAMP, sodium salt	16980-89-5	491.37	34.6868	cAMP:Cell-permeable cAMP analog that activates cAMP-dependent protein kinases
Rasagiline Mesylate	161735-79-1	267.34	10.0341	MAO: Irreversible MAO-B inhibitor
PMSF	329-98-6	174.2	5.08499	Serine Protease: Serine proteinases inhibitor, irreversible
Formononetin	485-72-3	268.27	4.97493	O-methylated isoflavone
Enamine antiviral library
Target : Nucleoside-like compound
3-(1-cyclobutylethyl)-1-[2-methyl-6-(morpholin-4-yl)pyridin-3-yl]urea		318.41	12.6441
N-{5-chloro-6-[(methylsulfanyl)methyl]pyridin-2-yl}-1,4-dioxane-2-carboxamide		302.77	10.8184
2-[4-amino-3-(2-methoxyethyl)-2,6-dioxo-1,2,3,6-tetrahydropyrimidin-1-yl]-N-(2,3-dimethylcyclohexyl)acetamide		352.42	9.68087
2-{4-[(2,5-dioxoimidazolidin-4-yl)methyl]-1H-1,2,3-triazol-1-yl}acetic acid hydrochloride		275.64	8.33
N-cyclopropylmethanesulfonyl-2-(3,5-dimethyl-1,2-oxazol-4-yl)acetamide		272.32	7.83448
[6-(6-benzamido-9H-purin-9-yl)-2,2-dioxo-tetrahydro-2??-furo[3,4-d][1,3,2]dioxathiol-4-yl]methyl benzoate		537.50	7.65978
1-butanoyl-N-[2-(1H-imidazol-1-yl)ethyl]piperidine-4-carboxamide		292.37	7.40392
5-fluoro-3-[2-oxo-2-(2-phenyl-1H-indol-3-yl)ethyl]-1-(oxolan-2-yl)-1,2,3,4-tetrahydropyrimidine-2,4-dione		433.43	7.1096
N-[6-amino-1-(2-methylpropyl)-2,4-dioxo-1,2,3,4-tetrahydropyrimidin-5-yl]-N-(2-methoxyethyl)cyclobutanecarboxamide		338.40	6.92211
1-{9-[3,3-bis(hydroxymethyl)cyclobutyl]-9H-purin-6-yl}-3-(2,2,2-trifluoroethyl)imidazolidin-4-one		400.35	6.90288
2-(N-methylacetamido)-N-{[6-(morpholin-4-yl)pyridin-3-yl]methyl}acetamide		306.36	6.88505
1-(2-cyclohexyl-1-hydroxypropan-2-yl)-3-(1,3,4-thiadiazol-2-yl)urea		284.37	6.85115
3-(4,6-dimethylpyridin-2-yl)-1-[(1r,4r)-4-(hydroxymethyl)cyclohexyl]urea		277.36	6.84606
3-[(1-cyclopropylpyrrolidin-3-yl)methyl]-1-(1,3-thiazol-2-yl)urea		266.36	6.43312
2-[5-fluoro-2,6-dioxo-3-(oxolan-2-yl)-1,2,3,6-tetrahydropyrimidin-1-yl]-N-[1-(naphthalen-2-yl)ethyl]acetamide		411.42	6.42377
1-(morpholin-4-yl)-3-{[3-(1H-pyrazol-1-yl)butan-2-yl]amino}propan-1-one		280.36	6.35871
N-[2-(1H-imidazol-1-yl)ethyl]-3-azaspiro[5.5]undecane-3-carboxamide		290.40	6.32462
3-{2-[3-(4-chlorophenyl)-5-(furan-2-yl)-4,5-dihydro-1H-pyrazol-1-yl]-2-oxoethyl}-5-fluoro-1-(oxolan-2-yl)-1,2,3,4-tetrahydropyrimidine-2,4-dione		486.88	6.22656
1-(2-methoxypyridin-3-yl)-3-(octahydroindolizin-1-yl)urea		290.36	6.1825
N-cyclohexyl-2-{[(4,6-dimethylpyridin-2-yl)carbamoyl]amino}acetamide		304.38	6.17087
N-[2-(cyclohex-1-en-1-yl)ethyl]-2-(2-methyl-1,3-thiazol-4-yl)acetamide		264.38	6.08848
(2R,3R,4S,5R)-5-(6-amino-2-chloro-9H-purin-9-yl)-4-fluoro-2-(hydroxymethyl)oxolan-3-ol		303.67	6.02648
1-(2-methylpropyl)-N-[2-(3-methylpyridin-4-yl)ethyl]piperidin-4-amine		275.43	5.93471
3-[(oxolan-2-yl)methyl]-1-[2-(pyrrolidin-1-yl)pyridin-3-yl]urea		290.36	5.91125
4-amino-1-[(2R,3R,4S,5R)-3,4-dihydroxy-5-(hydroxymethyl)oxolan-2-yl]-1,2-dihydro-1,3,5-triazin-2-one		244.20	5.73488
3-(1,3-dimethyl-1H-pyrazol-5-yl)-1-[2-(pyrrolidin-1-yl)butyl]urea		279.38	5.69871
5-fluoro-3-{2-[5-(4-methoxyphenyl)-3-phenyl-4,5-dihydro-1H-pyrazol-1-yl]-2-oxoethyl}-1-(oxolan-2-yl)-1,2,3,4-tetrahydropyrimidine-2,4-dione		492.49	5.69068
2-[3-chloro-2-oxo-5-(trifluoromethyl)-1,2-dihydropyridin-1-yl]-N-(dicyclopropylmethyl)acetamide		348.74	5.61327
Idebenone	58186-27-9		5.48517
3-[(oxolan-3-yl)methyl]-1-(1,3-thiazol-2-yl)urea		227.28	5.47675
N-[(oxolan-2-yl)methyl]-3-(trifluoromethyl)pyridin-2-amine		246.22	5.29932
3-[2-(pyrrolidin-1-yl)ethyl]-1-[2-(pyrrolidin-1-yl)pyridin-3-yl]urea		303.40	5.23748
1-[4-({[1-(1H-pyrazol-1-yl)propan-2-yl]amino}methyl)piperidin-1-yl]ethan-1-one		264.36	5.15553
N-methyl-1-(piperidin-3-yl)-1H-pyrazole-3-carboxamide dihydrochloride		281.18	5.02042
N-(2-cyanoethyl)-N-methyl-2-(2-{[(pyridazin-3-yl)amino]methyl}morpholin-4-yl)acetamide		318.37	5.01307
Abbreviations
5-HT Receptor	5-hydroxytryptamine receptor
AChR	Acetylcholine receptor
EGFR	epidermal growth factor receptor
GABA Receptor	gamma-aminobutyric acid receptor
GNRH Receptor	gonadotropin-releasing hormone receptor
VEGFR	vascular endothelial growth factor receptor
IGF1R	insulin-like growth factor 1 receptor
RAR/RXR	retinoic acid receptor/ retinoic X receptor
HCV	Hepatitis C virus
HIV Integrase	human immunodeficiency virus
JAK	Janus kinase
PI3K	Phosphoinositide 3-kinases
mTOR	mammalian target of rapamycin
IAP	inhibitor of apoptosis protein
COX	Cyclooxygenase
HDAC	Histone deacetylase
HMG-CoA	3-hydroxy-3-methylglutaryl coenzyme A
RAAS	Renin-Angiotensin-Aldosteron-System
MMP	Matrix metalloproteinases
PDE	Phosphodiesterase
URAT1	Urate Transporter
PARP	Poly (ADP-ribose) polymerase
HSP	heat shock protein
cAMP	Cyclic adenosine monophosphate
PLK	Polo-like kinase 1
MAO	monoamine oxidase
Smo	smoothened (Smo) receptor
